# Supplementary material for: Caffeine Exposure Alters Neurotransmission and Stress Physiology in a Freshwater Gastropod
Source: Toxics. 2026 May 20;14(5):446. doi: 10.3390/toxics14050446 (PMC13211357; doi:10.3390/toxics14050446)
Supplement: Supplementary file 1 [file toxics-14-00446-s001.zip]

Archive with 1 entries (1 files):
- toxics-4293607-supplementary.pdf
